# Supplementary material for: Epitranscriptomic control of stress adaptations in Escherichia coli
Source: Nucleic Acids Res. 2026 Feb 2;54(3):gkag042. doi: 10.1093/nar/gkag042 (PMC12862378; doi:10.1093/nar/gkag042)
Supplement: gkag042_Supplemental_Files [file gkag042_supplemental_files.zip]

Archive with 3 entries (3 files):
- Supplementary data with link fig 30012026.pdf
- Supplementary table legends (clean copy). .docx
- Supplementary tables.zip
